# Supplementary material for: The Optimal Strategy of Dual Antiplatelet Therapy after Percutaneous Coronary Intervention with Drug-Eluting Stent
Source: J Clin Med. 2022 Jul 31;11(15):4465. doi: 10.3390/jcm11154465 (PMC9370028; doi:10.3390/jcm11154465)
Supplement: Supplementary file 1 [file jcm-11-04465-s001.zip]

Archive with 1 entries (1 files):
- jcm-1815816-supplementary.pdf
